# Supplementary material for: Association of Non-Steroidal Anti-Inflammatory Drugs, Genetic Risk, and Environmental Risk Factors with Incidence of Colorectal Cancer
Source: Cancers (Basel). 2022 Oct 20;14(20):5138. doi: 10.3390/cancers14205138 (PMC9600467; doi:10.3390/cancers14205138)
Supplement: Supplementary file 1 [file cancers-14-05138-s001.zip]

Archive with 2 entries (2 files):
- cancers-1891263 STROBE Checklist.pdf
- cancers-1891263-supplementary tables and figure.pdf
